# Supplementary material for: Kinetics of SARS-CoV-2 Spike Antibodies after the Second and Third Dose of the BNT162b2 COVID-19 Vaccine and Association with Epidemiological Characteristics and Breakthrough Infection in a Cohort Study of Healthcare Workers
Source: Microorganisms. 2023 Aug 4;11(8):2010. doi: 10.3390/microorganisms11082010 (PMC10458561; doi:10.3390/microorganisms11082010)
Supplement: Supplementary file 1 [file microorganisms-11-02010-s001.zip]

Archive with 1 entries (1 files):
- microorganisms-2521344-supplementary.pdf
